# Supplementary material for: The impact of familial risk and early life adversity on emotion and reward processing networks in youth at-risk for bipolar disorder
Source: PLoS One. 2019 Dec 12;14(12):e0226135. doi: 10.1371/journal.pone.0226135 (PMC6907842; doi:10.1371/journal.pone.0226135)
Supplement: S1 File — (ZIP) [file pone.0226135.s001.zip]

Archive with 11 entries (8 files):
- SupportingMaterials_PONE-D-19-03319/
- SupportingMaterials_PONE-D-19-03319/.DS_Store
- __MACOSX/
- __MACOSX/SupportingMaterials_PONE-D-19-03319/
- __MACOSX/SupportingMaterials_PONE-D-19-03319/._.DS_Store
- SupportingMaterials_PONE-D-19-03319/S1Fig_PONE-D-19-03319.tif
- __MACOSX/SupportingMaterials_PONE-D-19-03319/._S1Fig_PONE-D-19-03319.tif
- SupportingMaterials_PONE-D-19-03319/STROBE_checklist_PONE-D-19-03319.doc
- __MACOSX/SupportingMaterials_PONE-D-19-03319/._STROBE_checklist_PONE-D-19-03319.doc
- SupportingMaterials_PONE-D-19-03319/Supplementary Materials_PONE-D-19-03319.docx
- __MACOSX/SupportingMaterials_PONE-D-19-03319/._Supplementary Materials_PONE-D-19-03319.docx
